# Supplementary material for: Genomic Based Analysis of the Biocontrol Species Trichoderma harzianum: A Model Resource of Structurally Diverse Pharmaceuticals and Biopesticides
Source: J Fungi (Basel). 2023 Aug 31;9(9):895. doi: 10.3390/jof9090895 (PMC10532697; doi:10.3390/jof9090895)
Supplement: Supplementary file 1 [file jof-09-00895-s001.zip]

Archive with 1 entries (1 files):
- jof-2488993-supplementary.pdf
